# Supplementary material for: Comparative Interaction Mechanisms and Solution Behavior of Cowhide Collagen with Xanthan Gum, Gellan Gum, and Chitosan Under Variable Environmental Conditions
Source: Foods. 2025 Nov 29;14(23):4107. doi: 10.3390/foods14234107 (PMC12692376; doi:10.3390/foods14234107)
Supplement: Supplementary file 1 [file foods-14-04107-s001.zip]

Archive with 1 entries (1 files):
- foods-3979898-supplementary.pdf
